# Supplementary material for: Experimental and Computational Analysis of Para-Hydroxy Methylcinnamate following Photoexcitation
Source: Molecules. 2021 Dec 15;26(24):7621. doi: 10.3390/molecules26247621 (PMC8704431; doi:10.3390/molecules26247621)
Supplement: Supplementary file 1 [file molecules-26-07621-s001.zip]

Archive with 1 entries (1 files):
- molecules-1505253-supplementary.pdf
